# Supplementary material for: Vitamin D and the Risk of Non-Melanoma Skin Cancer: A Systematic Literature Review and Meta-Analysis on Behalf of the Italian Melanoma Intergroup
Source: Cancers (Basel). 2021 Sep 26;13(19):4815. doi: 10.3390/cancers13194815 (PMC8508211; doi:10.3390/cancers13194815)
Supplement: Supplementary file 1 [file cancers-13-04815-s001.zip]

Archive with 1 entries (1 files):
- cancers-1373443-supplementary.xls
