# Supplementary material for: Vitamin D and the Risk of Non-Melanoma Skin Cancer: A Systematic Literature Review and Meta-Analysis on Behalf of the Italian Melanoma Intergroup
Source: Cancers (Basel). 2021 Sep 26;13(19):4815. doi: 10.3390/cancers13194815 (PMC8508211; doi:10.3390/cancers13194815)
Supplement: Supplementary file 1 [file cancers-13-04815-s001.zip › cancers-1373443-supplementary.xls]

## Sheet: NOS cohort, nested case-control
Newcastle-Ottawa quality assessment scale	Vitamin D serum/plasma levels								Vitamin D intake		VDR polymorphisms
	Asgari, 2010	Tang, 2010	Eide, 2011	Liang, 2012	van del Pols, 2013	Skaaby, 2014	Winsløw, 2018	Vojdeman, 2019	Davies, 2002	Park, 2016	Han, 2007
Selection
1) Representativeness of the exposed cohort	1	0	0	0	0	1	1	1	1	0	0
2) Selection of the non-exposed cohort	1	1	1	1	1	1	1	1	1	1	1
3) Ascertainment of exposure	1	1	1	1	1	1	1	1	1	1	1
4) Demonstration that outcome of interest was not present at start of study	1	1	1	1	1	1	1	1	1	1	1
Comparability
1) Comparability of cohorts on the basis of the design or analysis	2	2	1	2	1	2	2	2	1	1	2
Outcome
1) Assessment of outcome	1	0	1	1	1	1	1	1	1	1	1
2) Was follow-up long enough for outcomes to occur	1	1	1	1	1	1	1	1	1	1	1
3) Adequacy of follow-up of cohorts	1	0	0	0	0	1	1	1	1	0	1
	9	6	6	7	6	9	9	9	8	6	8

## Sheet: NOS case-control
Newcastle-Ottawa quality assessment scale	Vitamin D serum/plasma levels				Vitamin D intake	VDR polymorphisms
	Skelsey, 2010	Lesiak, 2011	Soares, 2018	Hosseini, 2019	Asgari, 2011	Köstner, 2012	Burns, 2017	Morgado-Águila, 2020
Selection
1) Is the case definition adequate?	1	1	1	1	1	1	1	1
2) Representativeness of the cases	0	0	1	0	1	1	1	1
3) Selection of controls	0	0	1	0	1	1	1	1
4) Definition of controls	1	1	1	1	1	1	1	1
Comparability
1) Comparability of cases and controls on the basis of the design or analysis	1	0	0	1	1	0	2	2
Exposure
1) Ascertainment of exposure	1	0	1	1	1	1	1	1
2) Same method of ascertainment for cases and controls	1	1	1	1	1	1	1	1
3) Non-response rate	1	1	1	1	1	0	1	1
	6	4	7	6	8	6	9	9

## Sheet: Rob 2.0 - RCT
Rob 2.0	VDR polymorphisms
	Tang, 2011	Passarelli, 2020
Domain 1: Risk of bias arising from the randomization process
1.1 Was the allocation sequence random?	yes	yes
1.2 Was the allocation sequence concealed until participants were enrolled and assigned to interventions?	yes	yes
1.3 Did baseline differences between intervention groups suggest a problem with the randomization process?	no	no
Risk-of-bias judgement	low	low
Domain 2: Risk of bias due to deviations from the intended interventions (effect of assignment to intervention)
2.1. Were participants aware of their assigned intervention during the trial?	no	no
2.2. Were carers and people delivering the interventions aware of participants' assigned intervention during the trial?	no	no
2.3. If Y/PY/NI to 2.1 or 2.2: Were there deviations from the intended intervention that arose because of the trial context?	-	-
2.4 If Y/PY to 2.3: Were these deviations likely to have affected the outcome?	-	-
2.5. If Y/PY/NI to 2.4: Were these deviations from intended intervention balanced between groups?	-	-
2.6 Was an appropriate analysis used to estimate the effect of assignment to intervention?	yes	yes
2.7 If N/PN/NI to 2.6: Was there potential for a substantial impact (on the result) of the failure to analyse participants in the group to which they were randomized?	-	-
Risk-of-bias judgement	low	low
Domain 3: Missing outcome data
3.1 Were data for this outcome available for all, or nearly all, participants randomized?	yes	yes
3.2 If N/PN/NI to 3.1: Is there evidence that the result was not biased by missing outcome data?	-	-
3.3 If N/PN to 3.2: Could missingness in the outcome depend on its true value?	-	-
3.4 If Y/PY/NI to 3.3: Is it likely that missingness in the outcome depended on its true value?	-	-
Risk-of-bias judgement	low	low
Domain 4: Risk of bias in measurement of the outcome
4.1 Was the method of measuring the outcome inappropriate?	no	no
4.2 Could measurement or ascertainment of the outcome have differed between intervention groups?	no	no
4.3 If N/PN/NI to 4.1 and 4.2: Were outcome assessors aware of the intervention received by study participants?	no	no
4.4 If Y/PY/NI to 4.3: Could assessment of the outcome have been influenced by knowledge of intervention received?	-	-
4.5 If Y/PY/NI to 4.4: Is it likely that assessment of the outcome was influenced by knowledge of intervention received?	-	-
Risk-of-bias judgement	low	low
Domain 5: Risk of bias in selection of the reported result
5.1 Were the data that produced this result analysed in accordance with a pre-specified analysis plan that was finalized before unblinded outcome data were available for analysis?	yes	yes
5.2 Is the numerical result being assessed likely to have been selected, on the basis of the results, from multiple eligible outcome measurements (e.g. scales, definitions, time points) within the outcome domain?	no	no
5.3 Is the numerical result being assessed likely to have been selected, on the basis of the results, from multiple eligible analyses of the data?	no	no
Risk-of-bias judgement	low	low
Overall risk of bias
Risk-of-bias judgement	low	low
